# Supplementary material for: An In Silico Infrared Spectral Library of Molecular Ions for Metabolite Identification
Source: Anal Chem. 2023 Jun 1;95(23):8998–9005. doi: 10.1021/acs.analchem.3c01078 (PMC10267894; doi:10.1021/acs.analchem.3c01078)
Supplement: Supplementary file 6 — ac3c01078_si_006.xlsx [file ac3c01078_si_006.xlsx]

## Sheet: ExtendedResults
			isomer search						unsupervised search						combined		grid search?	source?
#	HMDB id	adduct	0 kJ/mol		10 kJ/mol		no energy		0 kJ/mol		10 kJ/mol		no energy		0 kJ/mol
1	HMDB0000062	pro	1	1	1	2	1	10	3	4529	4	12133	8	30842	1	4536	y
2		sod	1	1	1	2	1	5	3	4599	3	14415	3	30950			y
3	HMDB0000070	dep	2	7	2	15	1	26	85	2707	95	6748	39	14149	61	2656
4		pro	1	7	1	16	1	47	4	4529	4	12133	5	30842			y	https://doi.org/10.1016/j.ijms.2019.05.015
5		sod	7	7	7	19	7	50	3466	4599	3584	14415	3174	30950
6	HMDB0000073	dep	1	3	1	6	1	8	21	2707	26	6748	34	14149	3	2675	y
7		pro	1	3	1	7	1	10	2	4529	1	12133	1	30842			y
8	HMDB0000107	dep	1	4	2	16	3	136	56	2707	6	6748	9	14149	56	2707	y
9	HMDB0000130	dep	2	16	3	34	4	54	38	2707	64	6748	99	14149	2	2733		https://doi.org/10.1016/j.aca.2019.10.043
10		sod	1	18	1	42	1	98	9	4599	13	14415	16	30950
11	HMDB0000132	dep	1	3	1	6	2	17	678	2707	836	6748	652	14149	4	2656
12		pro	1	3	1	8	1	13	1	4529	1	12133	2	30842			y
13		sod	1	3	1	7	1	19	21	4599	26	14415	63	30950			y
14	HMDB0000143	dep	16	17	17	46	12	177	604	2707	672	6748	241	14149	604	2707
15	HMDB0000148	dep	4	7	4	15	5	49	1171	2707	1342	6748	1140	14149	273	2733
16		sod	4	7	5	20	2	83	337	4599	443	14415	10	30950
17	HMDB0000159	dep	1	9	1	20	1	28	36	2707	5	6748	11	14149	6	2656	y
18		pro	1	9	1	17	1	42	6	4529	8	12133	8	30842			y
19		sod	1	9	1	21	1	51	126	4599	182	14415	300	30950
20	HMDB0000172	pro	2	10	3	33	3	97	16	4529	20	12133	22	30842	16	4529	y
21	HMDB0000182	dep	3	3	2	23	2	36	404	2707	356	6748	462	14149	13	2656
22		pro	3	3	3	7	3	44	107	4529	51	12133	125	30842				https://doi.org/10.1016/j.ijms.2019.05.015
23		sod	1	3	2	6	3	30	12	4599	17	14415	60	30950			y
24	HMDB0000191	dep	1	2	1	3	1	4	2135	2707	2206	6748	2010	14149	35	2656
25		pro	1	2	1	6	1	14	1	4529	1	12133	1	30842			y
26		sod	1	2	1	4	1	11	13	4599	22	14415	40	30950			y
27	HMDB0000201	pro	1	2	1	5	1	32	1	4529	1	12133	1	30842	1	4536	y
28		sod	1	2	1	5	1	41	1	4599	1	14415	1	30950			y
29	HMDB0000202	pro	2	7	2	8	3	31	275	4529	383	12133	685	30842	275	4599		https://doi.org/10.1007/s10545-018-0161-8
30	HMDB0000208	dep	1	2	1	3	1	12	289	2707	403	6748	552	14149	24	2733
31		sod	1	2	1	5	1	8	12	4599	14	14415	17	30950			y
32	HMDB0000211	dep	3	17	6	46	12	177	38	2707	69	6748	84	14149	38	2707	y
33	HMDB0000214	dep	1	1	1	9	1	10	154	2707	62	6748	83	14149	6	2656
34		pro	1	1	1	1	1	15	2	4529	5	12133	4	30842			y
35		sod	1	1	1	3	1	9	2120	4599	2375	14415	2276	30950
36	HMDB0000247	dep	2	4	3	16	3	136	36	2707	14	6748	5	14149	36	2707	y
37	HMDB0000251	dep	1	1	1	2	1	2	626	2707	757	6748	911	14149	485	2733
38		sod	1	1	1	1	1	11	577	4599	767	14415	1066	30950
39	HMDB0000254	dep	3	7	4	11	4	13	1727	2707	1840	6748	1937	14149	2146	2675
40		pro	6	7	6	8	7	31	4028	4529	4123	12133	3673	30842
41	HMDB0000263	dep	1	1	1	4	1	9	320	2707	182	6748	300	14149	320	2707
42	HMDB0000272	dep	1	1	1	2	1	19	16	2707	36	6748	36	14149	3	2656
43		pro	1	1	1	1	1	7	7	4529	20	12133	12	30842			y
44		sod	1	1	1	2	1	16	38	4599	60	14415	6	30950
45	HMDB0000292	dep	2	3	2	4	2	8	18	2707	29	6748	27	14149	2	2675	y
46		pro	1	3	1	4	1	15	2	4529	3	12133	3	30842			y
47	HMDB0000300	dep	1	2	1	3	1	4	2	2707	2	6748	2	14149	1	2656	y
48		pro	1	2	1	3	2	9	38	4529	61	12133	130	30842			y
49		sod	1	2	1	3	1	9	1	4599	1	14415	1	30950			y
50	HMDB0000301	dep	1	3	1	6	1	10	3	2707	3	6748	4	14149	60	2675	y
51		pro	3	4	1	7	1	20	555	4529	1	12133	1	30842
52	HMDB0000306	dep	1	6	1	9	1	10	38	2707	46	6748	59	14149	1	2656	y
53		pro	1	8	1	13	1	17	2	4529	2	12133	2	30842			y
54		sod	1	8	1	16	1	30	1	4599	1	14415	1	30950			y
55	HMDB0000323	pro	1	2	1	4	1	5	967	4529	1255	12133	1808	30842	967	4529
56	HMDB0000434	dep	1	25	1	86	1	182	1	2707	1	6748	1	14149	1	2733	y
57		sod	1	27	1	87	3	264	1	4599	1	14415	3	30950			y
58	HMDB0000446	dep	1	5	1	18	1	83	24	2707	32	6748	33	14149	3	2656	y
59		pro	2	4	1	12	2	64	2	4529	1	12133	2	30842			y
60		sod	2	5	3	17	4	97	103	4599	146	14415	101	30950
61	HMDB0000448	dep	2	7	2	20	2	24	438	2707	550	6748	714	14149	22	2733
62		sod	2	8	2	20	4	75	44	4599	27	14415	67	30950			y
63	HMDB0000500	dep	1	7	1	11	1	16	1	2707	1	6748	1	14149	1	2675	y
64		pro	1	9	1	14	1	18	1	4529	2	12133	2	30842			y
65	HMDB0000510	dep	1	5	1	24	1	48	177	2707	229	6748	252	14149	3	2656
66		pro	2	5	2	9	2	63	9	4529	13	12133	25	30842			y
67		sod	1	5	2	16	2	58	43	4599	78	14415	91	30950			y
68	HMDB0000512	dep	1	5	1	12	1	36	11	2707	13	6748	14	14149	2	2656	y
69		pro	1	5	1	16	1	75	8	4529	6	12133	17	30842			y
70		sod	2	5	2	10	2	29	9	4599	9	14415	9	30950			y
71	HMDB0000517	pro	1	1	1	1	1	22	9	4529	13	12133	9	30842	9	4529	y
72	HMDB0000522	dep	1	7	1	13	1	26	734	2707	935	6748	1110	14149	69	2675
73		pro	1	8	1	16	1	44	8	4529	7	12133	24	30842			y
74	HMDB0000532	dep	1	3	1	8	1	10	10	2707	16	6748	19	14149	1	2656	y
75		pro	1	3	1	8	1	28	20	4529	28	12133	52	30842			y
76		sod	1	3	1	3	1	15	6	4599	14	14415	23	30950			y
77	HMDB0000622	dep	1	8	2	15	2	16	1059	2707	1192	6748	1319	14149	542	2675		https://doi.org/10.1007/s10545-018-0161-8
78		pro	2	8	2	16	5	59	367	4529	484	12133	775	30842				https://doi.org/10.1007/s10545-018-0161-8
79	HMDB0000630	dep	1	1	1	1	1	3	17	2707	25	6748	41	14149	7	2656	y
80		pro	1	1	1	1	1	1	229	4529	301	12133	486	30842
81		sod	1	1	1	1	1	2	3	4599	3	14415	3	30950			y
82	HMDB0000641	dep	1	3	1	11	1	22	51	2707	104	6748	33	14149	10	2656
83		pro	1	4	2	7	2	42	16	4529	24	12133	44	30842			y
84		sod	1	3	1	11	1	42	152	4599	2	14415	3	30950
85	HMDB0000660	dep	1	17	1	46	1	177	2	2707	5	6748	2	14149	2	2707	y
86	HMDB0000661	dep	8	8	8	15	8	16	2495	2707	2525	6748	2174	14149	2481	2675		https://doi.org/10.1007/s10545-018-0161-8
87		pro	7	8	7	16	4	59	4031	4529	4002	12133	3086	30842				https://doi.org/10.1007/s10545-018-0161-8
88	HMDB0000679	dep	1	1	1	6	1	12	4	2707	1	6748	1	14149	1	2656	y
89		pro	1	1	1	1	1	13	1	4529	1	12133	1	30842			y
90		sod	1	1	1	6	1	16	5	4599	1	14415	1	30950			y
91	HMDB0000687	pro	1	10	1	33	1	97	7	4529	9	12133	11	30842	11	4536	y
92		sod	3	9	2	49	4	121	242	4599	153	14415	296	30950
93	HMDB0000715	dep	1	1	1	1	1	2	1	2707	1	6748	2	14149	1	2656	y
94		pro	1	3	1	4	1	4	6	4529	8	12133	18	30842			y
95		sod	1	3	1	3	1	4	239	4599	392	14415	312	30950
96	HMDB0000759	dep	2	5	3	18	3	83	27	2707	33	6748	36	14149	29	2675	y
97		pro	3	4	1	12	1	64	208	4529	16	12133	31	30842
98	HMDB0000765	dep	2	4	2	16	4	136	41	2707	6	6748	8	14149	41	2707	y
99	HMDB0000821	dep	2	8	2	15	2	30	8	2707	10	6748	11	14149	20	2656	y
100		pro	5	8	1	26	1	124	585	4529	3	12133	6	30842
101		sod	1	8	1	14	1	68	1	4599	1	14415	1	30950			y
102	HMDB0000822	dep	1	16	1	34	1	54	1	2707	2	6748	3	14149	1	2733	y
103		sod	2	18	2	42	3	98	21	4599	33	14415	64	30950
104	HMDB0000828	dep	1	3	1	9	1	42	258	2707	101	6748	146	14149	1	2656
105		pro	1	3	1	5	1	46	1	4529	1	12133	1	30842			y
106		sod	2	3	2	8	1	41	13	4599	18	14415	1	30950			y
107	HMDB0000842	dep	1	1	1	1	1	1	1	2707	1	6748	3	14149	1	2656	y
108		pro	1	2	1	2	1	3	1	4529	1	12133	1	30842			y
109		sod	1	2	1	2	1	4	161	4599	250	14415	441	30950
110	HMDB0000860	dep	1	5	1	12	1	36	18	2707	18	6748	18	14149	1	2656	y
111		pro	1	5	2	16	2	75	3	4529	4	12133	10	30842			y
112		sod	1	5	1	10	1	29	1	4599	1	14415	1	30950			y
113	HMDB0000873	dep	1	8	1	10	1	14	2	2707	2	6748	2	14149	48	2656	Y
114		pro	11	11	11	20	11	26	3094	4529	3246	12133	3595	30842
115		sod	1	12	1	19	1	29	13	4599	8	14415	12	30950			y
116	HMDB0000904	dep	1	2	1	7	1	47	22	2707	57	6748	25	14149	2	2656	y
117		pro	1	2	1	8	1	39	13	4529	13	12133	9	30842			y
118		sod	1	2	1	3	1	40	4	4599	4	14415	7	30950			y
119	HMDB0000929	dep	2	5	2	12	1	29	1352	2707	976	6748	10	14149	21	2656
120		pro	1	6	1	19	1	62	1	4529	1	12133	2	30842			y
121		sod	1	5	1	13	2	40	9	4599	9	14415	25	30950			y
122	HMDB0000930	dep	1	6	1	6	1	6	51	2707	78	6748	113	14149	60	2733	y
123		sod	4	8	2	13	2	19	1001	4599	227	14415	369	30950
124	HMDB0000959	pro	3	4	1	10	1	56	323	4529	9	12133	9	30842	323	4529
125	HMDB0001149	dep	3	9	1	27	1	38	46	2707	1	6748	1	14149	1	2656
126		pro	1	9	1	18	1	69	1	4529	2	12133	7	30842			y
127		sod	2	9	1	21	1	76	120	4599	15	14415	30	30950
128	HMDB0001232	dep	1	4	1	6	1	10	10	2707	11	6748	15	14149	3	2675
129		pro	1	4	1	4	1	9	32	4529	50	12133	74	30842
130	HMDB0001336	dep	1	16	1	34	1	54	1	2707	1	6748	2	14149	1	2733	y	https://doi.org/10.1016/j.aca.2019.10.043
131		sod	1	18	1	42	1	98	2	4599	3	14415	7	30950			y
132	HMDB0001859	pro	1	9	1	12	1	32	6	4529	7	12133	6	30842	1	4536	y
133		sod	1	9	1	17	1	36	1	4599	1	14415	1	30950			y
134	HMDB0001886	dep	1	4	1	5	1	8	4	2707	7	6748	9	14149	4	2656	y
135		pro	3	4	3	4	3	7	749	4529	1020	12133	1494	30842
136		sod	2	4	2	5	1	14	9	4599	12	14415	1	30950			y
137	HMDB0001890	dep	1	1	1	3	1	12	4	2707	5	6748	6	14149	7	2656	y
138		pro	1	1	1	5	1	16	413	4529	168	12133	312	30842
139		sod	1	1	1	4	1	12	10	4599	9	14415	11	30950			y
140	HMDB0001964	dep	2	11	4	36	4	67	113	2707	88	6748	151	14149	25	2656
141		pro	1	11	1	19	2	50	187	4529	292	12133	541	30842
142		sod	1	11	1	38	1	67	10	4599	14	14415	18	30950			y
143	HMDB0002266	pro	1	8	1	16	1	44	1	4529	1	12133	4	30842	1	4529	y
144	HMDB0002285	dep	1	5	1	7	1	14	69	2707	122	6748	13	14149	5	2675	y
145		pro	1	5	1	6	1	10	24	4529	34	12133	80	30842			y
146	HMDB0002302	dep	1	2	1	4	1	9	562	2707	674	6748	52	14149	489	2656
147		pro	2	3	2	3	2	14	2901	4529	3254	12133	994	30842
148		sod	1	3	1	3	1	6	28	4599	52	14415	112	30950			y
149	HMDB0002432	dep	1	7	1	8	1	15	3	2707	3	6748	3	14149	1	2656	y
150		pro	1	7	1	12	1	20	1	4529	1	12133	1	30842			y
151		sod	1	7	1	10	1	26	70	4599	112	14415	16	30950
152	HMDB0002825	pro	1	3	1	4	1	4	102	4529	143	12133	302	30842	1	4536
153		sod	1	3	1	3	1	10	1	4599	1	14415	1	30950			y
154	HMDB0003152	dep	1	4	1	4	1	8	4	2707	5	6748	8	14149	1	2656	y
155		pro	1	6	1	8	1	26	1	4529	1	12133	2	30842			y
156		sod	1	6	1	6	1	12	2	4599	3	14415	5	30950			y
157	HMDB0003320	dep	1	5	1	7	1	14	2	2707	5	6748	9	14149	2	2675	y
158		pro	2	5	2	6	2	10	92	4529	127	12133	232	30842
159	HMDB0003633	dep	1	9	1	17	1	21	5	2707	7	6748	7	14149	2	2675	y
160		pro	1	12	1	28	1	35	2	4529	1	12133	1	30842			y
161	HMDB0004095	dep	1	2	1	4	1	11	1	2707	1	6748	1	14149	1	2656	y
162		pro	1	2	1	4	1	8	1	4529	1	12133	1	30842			y
163		sod	1	2	1	7	1	16	1	4599	1	14415	1	30950			y
164	HMDB0005807	dep	1	5	1	7	1	22	5	2707	5	6748	1	14149	1	2675	y
165		pro	1	5	1	6	1	12	1	4529	1	12133	1	30842			y
166	HMDB0012128	pro	1	5	1	16	1	17	11	4529	17	12133	32	30842	11	4529	y
167	HMDB0012140	dep	1	4	1	13	1	29	6	2707	9	6748	19	14149	6	2707	y
168	HMDB0013318	dep	1	2	1	11	1	14	13	2707	1	6748	1	14149	1	2675	y
169		pro	1	2	1	4	1	17	1	4529	1	12133	2	30842			y
170	HMDB0014389	dep	4	6	4	7	4	11	440	2707	622	6748	754	14149	2	2656
171		pro	1	6	1	7	1	16	7	4529	12	12133	5	30842			y
172		sod	1	6	1	12	1	38	2	4599	1	14415	4	30950			y
173	HMDB0015517	pro	1	6	1	25	1	32	16	4529	22	12133	33	30842	16	4529	y
174	HMDB0028850	pro	1	2	2	5	1	35	6	4529	8	12133	2	30842	6	4529	y
175	HMDB0031861	pro	1	2	1	3	1	4	3	4529	5	12133	10	30842	3	4529	y
176	HMDB0036458	pro	1	3	1	4	1	6	2	4529	3	12133	3	30842	1	4536	y
177		sod	1	3	1	4	1	9	14	4599	23	14415	65	30950
178	HMDB0041923	pro	1	9	1	20	1	31	1	4529	2	12133	5	30842	1	4529	y	https://doi.org/10.1021/acs.analchem.0c00915
179	HMDB0041931	pro	1	9	1	15	1	34	1	4529	1	12133	1	30842	1	4529	y	https://doi.org/10.1021/acs.analchem.0c00915
180	HMDB0059720	dep	1	6	3	24	3	60	5	2707	14	6748	12	14149	1	2656	y
181		pro	1	6	1	14	2	43	3	4529	3	12133	4	30842			y
182		sod	1	6	1	23	1	57	14	4599	25	14415	26	30950			y
183	HMDB0060608	dep	3	5	3	12	3	36	38	2707	44	6748	49	14149	1	2656	y
184		pro	1	5	1	16	1	75	1	4529	1	12133	1	30842			y
185		sod	1	5	1	10	1	29	1	4599	1	14415	1	30950			y
186	HMDB0061705	dep	1	3	1	7	1	11	9	2707	25	6748	55	14149	21	2656	y
187		pro	2	4	1	6	1	38	170	4529	11	12133	30	30842
188		sod	1	4	1	11	2	32	183	4599	263	14415	299	30950
189	HMDB0094701	pro	1	4	1	10	1	56	2	4529	3	12133	7	30842	2	4529	y
rank product (RP)			1.29941		1.30181		1.35039		18.2206		17.031		19.0379		7.62604
% ranked first			75.1323		75.1323		73.545		18.5185		21.164		16.9312		32.1839

## Sheet: GridSearch
		I_tranf. = I			I_tranf. = I^p								I_tranf. = log (I + c)
					p =								c =
					0.4	0.45	0.5	0.55	0.6	0.65	0.7		-1.2	-1.1	-1	-0.9	-0.8	-0.7	-0.6	-0.5
FWHM (cm-1)	15		11.061		8.038	7.334	7.117	6.916	7.047	7.276	7.536		6.271	5.791	5.839	5.701	5.814	5.979	6.263	6.478
	20		9.315		6.326	6.035	5.847	5.844	5.9	6.077	6.317		6.066	5.666	5.607	5.392	5.399	5.448	5.535	5.778
	25		8.303		5.579	5.258	5.267	5.26	5.38	5.536	5.747		6.186	5.681	5.545	5.244	5.268	5.314	5.39	5.448
	30		7.469		4.939	4.806	4.867	4.933	4.986	5.13	5.361		6.396	5.795	5.644	5.138	5.127	5.185	5.258	5.42
	35		7.062		4.769	4.662	4.672	4.639	4.76	4.778	5.069		6.381	5.836	5.636	5.148	5.101	5.175	5.124	5.263
	40		6.726		4.817	4.563	4.558	4.652	4.568	4.654	4.846		6.716	6.194	6.042	5.532	5.417	5.321	5.336	5.457
	45		6.38		4.802	4.555	4.548	4.599	4.596	4.588	4.779		7.396	6.658	6.503	5.978	5.78	5.71	5.744	5.875
	50		6.268		4.909	4.8	4.712	4.643	4.627	4.608	4.805		7.996	7.172	6.907	6.365	6.196	6.108	6.119	6.435
	55		6.205		5.223	5.006	5.002	4.759	4.587	4.651	4.8		8.777	7.955	7.601	7.053	6.92	6.82	6.977	7.156
	60		6.198		5.553	5.222	5.097	5.039	4.764	4.717	4.787		9.933	8.969	8.691	7.942	7.89	7.931	8.086	8.334
	65		6.076		5.968	5.553	5.471	5.258	5.064	4.845	4.857		11.669	10.451	10.024	9.243	9.102	9.203	9.49	9.968
	70		6.023		6.641	6.196	5.801	5.54	5.399	5.111	5.021		13.642	12.326	11.874	11.122	10.919	11.001	11.491	12.002
	75		6.062		7.27	6.722	6.096	5.691	5.61	5.508	5.264		16.128	14.476	13.992	13.007	12.91	12.984	13.511	14.524

## Sheet: ValidationCompounds
#	HMDB id	Name	Vendor	Formula	Accurate mass	smiles
1	HMDB0000062	L-Carnitine	MetaSci	C7H15NO3	161.105	C[N+](C)(C)C[C@H](O)CC(=O)[O-]
2	HMDB0000070	Pipecolic acid	MetaSci	C6H11NO2	129.079	O=C(O)[C@@H]1CCCCN1
3	HMDB0000073	Dopamine	MetaSci	C8H11NO2	153.079	NCCc1ccc(O)c(O)c1
4	HMDB0000107	Galactitol	MetaSci	C6H14O6	182.079	OC[C@H](O)[C@@H](O)[C@@H](O)[C@H](O)CO
5	HMDB0000130	Homogentisic acid	Merck	C8H8O4	168.042	O=C(O)Cc1cc(O)ccc1O
6	HMDB0000132	Guanine	MetaSci	C5H5N5O	151.049	Nc1nc(=O)c2[nH]cnc2[nH]1
7	HMDB0000143	D-Galactose	Merck	C6H12O6	180.063	OC[C@H]1O[C@H](O)[C@H](O)[C@@H](O)[C@H]1O
8	HMDB0000148	L-Glutamic acid	MetaSci	C5H9NO4	147.053	N[C@@H](CCC(=O)O)C(=O)O
9	HMDB0000159	L-Phenylalanine	MetaSci	C9H11NO2	165.079	N[C@@H](Cc1ccccc1)C(=O)O
10	HMDB0000172	L-Isoleucine	Merck	C6H13NO2	131.095	CC[C@H](C)[C@H](N)C(=O)O
11	HMDB0000182	L-Lysine	Merck	C6H14N2O2	146.106	NCCCC[C@H](N)C(=O)O
12	HMDB0000191	L-Aspartic acid	MetaSci	C4H7NO4	133.037	N[C@@H](CC(=O)O)C(=O)O
13	HMDB0000201	L-Acetylcarnitine	MetaSci	C9H17NO4	203.116	CC(=O)O[C@H](CC(=O)[O-])C[N+](C)(C)C
14	HMDB0000202	Methylmalonic acid	MetaSci	C4H6O4	118.027	CC(C(=O)O)C(=O)O
15	HMDB0000208	Oxoglutaric acid	MetaSci	C5H6O5	146.022	O=C(O)CCC(=O)C(=O)O
16	HMDB0000211	myo-Inositol	Merck	C6H12O6	180.063	O[C@H]1[C@H](O)[C@@H](O)[C@H](O)[C@@H](O)[C@H]1O
17	HMDB0000214	Ornithine	MetaSci	C5H12N2O2	132.09	NCCC[C@H](N)C(=O)O
18	HMDB0000247	Sorbitol	Merck	C6H14O6	182.079	OC[C@H](O)[C@@H](O)[C@H](O)[C@H](O)CO
19	HMDB0000251	Taurine	MetaSci	C2H7NO3S	125.015	NCCS(=O)(=O)O
20	HMDB0000254	Succinic acid	MetaSci	C4H6O4	118.027	O=C(O)CCC(=O)O
21	HMDB0000263	Phosphoenolpyruvic acid	MetaSci	C3H5O6P	167.982	C=C(OP(=O)(O)O)C(=O)O
22	HMDB0000272	Phosphoserine	MetaSci	C3H8NO6P	185.009	N[C@@H](COP(=O)(O)O)C(=O)O
23	HMDB0000292	Xanthine	MetaSci	C5H4N4O2	152.033	O=c1[nH]c(=O)c2[nH]cnc2[nH]1
24	HMDB0000300	Uracil	MetaSci	C4H4N2O2	112.027	O=c1cc[nH]c(=O)[nH]1
25	HMDB0000301	Urocanic acid	Merck	C6H6N2O2	138.043	O=C(O)/C=C/c1c[nH]cn1
26	HMDB0000306	Tyramine	MetaSci	C8H11NO	137.084	NCCc1ccc(O)cc1
27	HMDB0000323	3-Amino-2-piperidone	Merck	C5H10N2O	114.079	N[C@@H]1CCCNC1=O
28	HMDB0000434	Homoveratric acid	MetaSci	C10H12O4	196.074	COc1ccc(CC(=O)O)cc1OC
29	HMDB0000446	N-Alpha-acetyllysine	MetaSci	C8H16N2O3	188.116	CC(=O)N[C@@H](CCCCN)C(=O)O
30	HMDB0000448	Adipic acid	MetaSci	C6H10O4	146.058	O=C(O)CCCCC(=O)O
31	HMDB0000500	4-Hydroxybenzoic acid	MetaSci	C7H6O3	138.032	O=C(O)c1ccc(O)cc1
32	HMDB0000510	Aminoadipic acid	MetaSci	C6H11NO4	161.069	N[C@H](CCCC(=O)O)C(=O)O
33	HMDB0000512	N-Acetyl-L-phenylalanine	Merck	C11H13NO3	207.089	CC(=O)N[C@@H](Cc1ccccc1)C(=O)O
34	HMDB0000517	L-Arginine	MetaSci	C6H14N4O2	174.112	N=C(N)NCCC[C@H](N)C(=O)O
35	HMDB0000522	3-Methylglutaconic acid	Merck	C6H8O4	144.042	C/C(=C\C(=O)O)CC(=O)O
36	HMDB0000532	Acetylglycine	MetaSci	C4H7NO3	117.043	CC(=O)NCC(=O)O
37	HMDB0000622	Ethylmalonic acid	Merck	C5H8O4	132.042	CCC(C(=O)O)C(=O)O
38	HMDB0000630	Cytosine	MetaSci	C4H5N3O	111.043	Nc1ccnc(=O)[nH]1
39	HMDB0000641	L-Glutamine	MetaSci	C5H10N2O3	146.069	NC(=O)CC[C@H](N)C(=O)O
40	HMDB0000660	D-Fructose	Merck	C6H12O6	180.063	O=C(CO)[C@@H](O)[C@@H](O)[C@H](O)CO
41	HMDB0000661	Glutaric acid	Merck	C5H8O4	132.042	O=C(O)CCCC(=O)O
42	HMDB0000679	Homocitrulline	MetaSci	C7H15N3O3	189.111	NC(=O)NCCCC[C@H](N)C(=O)O
43	HMDB0000687	L-Leucine	MetaSci	C6H13NO2	131.095	CC(C)C[C@H](N)C(=O)O
44	HMDB0000715	Kynurenic acid	MetaSci	C10H7NO3	189.043	O=C(O)c1cc(=O)c2ccccc2[nH]1
45	HMDB0000759	Glycylleucine	MetaSci	C8H16N2O3	188.116	CC(C)C[C@H](NC(=O)CN)C(=O)O
46	HMDB0000765	Mannitol	Merck	C6H14O6	182.079	OC[C@@H](O)[C@@H](O)[C@H](O)[C@H](O)CO
47	HMDB0000821	Phenylacetylglycine	MetaSci	C10H11NO3	193.074	O=C(O)CNC(=O)Cc1ccccc1
48	HMDB0000822	p-Hydroxymandelic acid	MetaSci	C8H8O4	168.042	O=C(O)[C@@H](O)c1ccc(O)cc1
49	HMDB0000828	Ureidosuccinic acid	MetaSci	C5H8N2O5	176.043	NC(=O)N[C@@H](CC(=O)O)C(=O)O
50	HMDB0000842	Quinaldic acid	MetaSci	C10H7NO2	173.048	O=C(O)c1ccc2ccccc2n1
51	HMDB0000860	Phenylpropionylglycine	Merck	C11H13NO3	207.089	O=C(O)CNC(=O)CCc1ccccc1
52	HMDB0000873	4-Methylcatechol	MetaSci	C7H8O2	124.052	Cc1ccc(O)c(O)c1
53	HMDB0000904	Citrulline	MetaSci	C6H13N3O3	175.096	NC(=O)NCCC[C@H](N)C(=O)O
54	HMDB0000929	L-Tryptophan	MetaSci	C11H12N2O2	204.09	N[C@@H](Cc1c[nH]c2ccccc12)C(=O)O
55	HMDB0000930	trans-Cinnamic acid	MetaSci	C9H8O2	148.052	O=C(O)/C=C/c1ccccc1
56	HMDB0000959	Tiglylglycine	TCI Europe	C7H11NO3	157.074	C/C=C(\C)C(=O)NCC(=O)O
57	HMDB0001149	5-Aminolevulinic acid	MetaSci	C5H9NO3	131.058	NCC(=O)CCC(=O)O
58	HMDB0001232	4-Nitrophenol	MetaSci	C6H5NO3	139.027	O=[N+]([O-])c1ccc(O)cc1
59	HMDB0001336	3,4-Dihydroxybenzeneacetic acid	MetaSci	C8H8O4	168.042	O=C(O)Cc1ccc(O)c(O)c1
60	HMDB0001859	Acetaminophen	MetaSci	C8H9NO2	151.063	CC(=O)Nc1ccc(O)cc1
61	HMDB0001886	3-Methylxanthine	MetaSci	C6H6N4O2	166.049	Cn1c(=O)[nH]c(=O)c2[nH]cnc21
62	HMDB0001890	Acetylcysteine	MetaSci	C5H9NO3S	163.03	CC(=O)N[C@@H](CS)C(=O)O
63	HMDB0001964	Caffeic acid	MetaSci	C9H8O4	180.042	O=C(O)/C=C\c1ccc(O)c(O)c1
64	HMDB0002266	(E)-2-Methylglutaconic acid	Merck	C6H8O4	144.042	C/C(=C\CC(=O)O)C(=O)O
65	HMDB0002285	2-Indolecarboxylic acid	MetaSci	C9H7NO2	161.048	O=C(O)c1cc2ccccc2[nH]1
66	HMDB0002302	Indole-3-propionic acid	MetaSci	C11H11NO2	189.079	O=C(O)CCc1c[nH]c2ccccc12
67	HMDB0002432	Sumiki's acid	MetaSci	C6H6O4	142.027	O=C(O)c1ccc(CO)o1
68	HMDB0002825	Theobromine	MetaSci	C7H8N4O2	180.065	Cn1cnc2c1c(=O)[nH]c(=O)n2C
69	HMDB0003152	N-Methylnicotinamide	MetaSci	C7H8N2O	136.064	CNC(=O)c1cccnc1
70	HMDB0003320	Indole-3-carboxylic acid	MetaSci	C9H7NO2	161.048	O=C(O)c1c[nH]c2ccccc12
71	HMDB0003633	N-Methyltyramine	MetaSci	C9H13NO	151.1	CNCCc1ccc(O)cc1
72	HMDB0004095	5-Methoxytryptamine	MetaSci	C11H14N2O	190.111	COc1ccc2[nH]cc(CCN)c2c1
73	HMDB0005807	Gallic acid	MetaSci	C7H6O5	170.022	O=C(O)c1cc(O)c(O)c(O)c1
74	HMDB0012128	(R)-Amphetamine	Amsterdam Police	C9H13N	135.105	C[C@@H](N)Cc1ccccc1
75	HMDB0012140	(R) 2,3-Dihydroxy-3-methylvalerate	Enamine	C6H12O4	148.074	CC[C@@](C)(O)[C@@H](O)C(=O)O
76	HMDB0013318	Tryptophanamide	MetaSci	C11H13N3O	203.106	NC(=O)[C@@H](N)Cc1c[nH]c2ccccc12
77	HMDB0014389	Mesalazine	MetaSci	C7H7NO3	153.043	Nc1ccc(O)c(C(=O)O)c1
78	HMDB0015517	Methamphetamine	Amsterdam Police	C10H15N	149.12	CN[C@@H](C)Cc1ccccc1
79	HMDB0028850	Glycyl-Serine	Biomatik	C5H10N2O4	162.064	NCC(=O)N[C@@H](CO)C(=O)O
80	HMDB0031861	2-Acetylpyrazine	MetaSci	C6H6N2O	122.048	CC(=O)c1cnccn1
81	HMDB0036458	1-Aminocyclopropanecarboxylic acid	MetaSci	C4H7NO2	101.048	NC1(C(=O)O)CC1
82	HMDB0041923	Mephedrone	Amsterdam Police	C11H15NO	177.115	CN[C@@H](C)C(=O)c1ccc(C)cc1
83	HMDB0041931	3,4-Methylenedioxyamphetamine	Amsterdam Police	C10H13NO2	179.095	C[C@@H](N)Cc1ccc2c(c1)OCO2
84	HMDB0059720	Meta-Tyrosine	MetaSci	C9H11NO3	181.074	N[C@@H](Cc1cccc(O)c1)C(=O)O
85	HMDB0060608	N-isopropylterephthalamic acid	Enamine	C11H13NO3	207.089	CC(C)NC(=O)c1ccc(C(=O)O)cc1
86	HMDB0061705	6-Oxopiperidine-2-carboxylic acid	Merck	C6H9NO3	143.058	O=C(O)[C@@H]1CCCC(O)=N1
87	HMDB0094701	N-Acetylproline	Merck	C7H11NO3	157.074	CC(=O)N1CCC[C@H]1C(=O)O
